# Supplementary material for: Emotion recognition dysfunction after anesthesia and cardiac surgery
Source: Front Psychol. 2022 Nov 16;13:1001493. doi: 10.3389/fpsyg.2022.1001493 (PMC9709145; doi:10.3389/fpsyg.2022.1001493)
Supplement: Supplementary file 1 [file Table_1.xlsx]

## Sheet: Sheet1
Sub No	Accuracy for Pre-action	Accuracy for Post-action	Accuracy for Action(pre-post)	Accuracy for Pre-emotion	Accuracy for Post-emotion	Accuracy for Emotion(pre-post)	Education years(year)	Height(cm)	Weight(kg)	Days after surgery(day)	Surgery duration(min)	CPB duration(min)	block duraion(min)	ICU duration(day)	Hospital day(day)	hypertension	diabetes	Alcohol	Smoking
3	0.944444	1	-0.0555556	0.888889	0.722222	0.166667	6	150	55	4	149	113	65	3	14	yes	no	no	no
4	1	1	0	0.611111	0.666667	-0.0555556	6	173	85	5	346	185	99	3	11	no	no	yes	no
5	1	1	0	0.777778	0.666667	0.111111	0	156	60	4	180	60	36	4	15	no	yes	no	no
10	1	0.944444	0.0555556	0.777778	0.944444	-0.166667	16	165	67	8	154	53	35	3	14	no	yes	yes	no
11	1	0.944444	0.0555556	0.777778	0.722222	0.0555556	12	162	57	7	294	104	63	3	12	no	no	no	no
12	0.666667	0.777778	-0.111111	0.444444	0.555556	-0.111111	9	158	45	6	205	64	43	2	10	no	no	no	no
14	0.888889	1	-0.111111	0.777778	0.777778	0	9	156	54	5	181	85	43	4	9	no	no	no	no
16	0.833333	0.777778	0.0555556	0.722222	0.833333	-0.111111	12	163	70	5	124	103	37	3	11	no	no	no	no
26	1	1	0	0.944444	0.777778	0.166667	6	160	65	10	186	121	101	3	18	no	no	no	no
29	1	1	0	0.611111	0.722222	-0.111111	9	158	55	10	230	112	79	3	19	no	no	no	no
31	1	1	0	0.611111	0.611111	0	9	165	60	9	216	82	65	3	13	no	yes	yes	no
32	0.888889	1	-0.111111	0.888889	0.666667	0.222222	6	164	70	10	260	162	88	4	11	no	no	no	no
33	1	1	0	0.666667	0.722222	-0.0555556	12	168	69	10	159	85	55	4	12	no	no	no	yes
37	0.944444	0.833333	0.111111	0.888889	0.777778	0.111111	9	176	86	8	139	158	102	3	14	no	no	yes	yes
38	1	1	0	0.944444	0.944444	0	6	158	59	9	151	91	58	3	12	no	no	no	no
39	1	1	0	0.833333	0.777778	0.0555556	6	174	61	6	168	86	62	3	12	no	no	no	no
40	0.944444	0.944444	0	0.611111	0.666667	-0.0555556	12	169	63	6	319	187	62	4	17	no	yes	no	no
41	1	0.944444	0.0555556	0.611111	0.777778	-0.166667	9	157	56	6	198	115	76	4	9	no	no	no	no
42	1	1	0	0.833333	0.833333	0	9	178	70	7	185	80	47	3	14	no	no	yes	yes
45	1	1	0	0.944444	0.722222	0.222222	9	162	59	10	279	141	116	3	16	no	no	no	no
46	0.944444	0.944444	0	0.277778	0.5	-0.222222	6	162	55	8	136	65	36	4	13	no	no	no	no
47	1	1	0	0.555556	0.5	0.0555556	6	160	55	10	217	86	69	3	18	no	yes	yes	yes
50	1	1	0	0.666667	0.777778	-0.111111	9	168	70	8	224	125	102	4	13	no	yes	no	no
57	0.777778	0.944444	-0.166667	0.444444	0.888889	-0.444444	12	182	72	6	426	186	152	3	10	no	no	yes	yes
60	0.944444	0.777778	0.166667	0.611111	0.777778	-0.166667	9	165	72	7	142	51	28	3	16	no	no	yes	yes
61	0.833333	0.888889	-0.0555556	0.777778	0.722222	0.0555556	6	170	85	8	359	129	182	3	23	no	no	no	no
63	0.944444	0.944444	0	0.5	0.777778	-0.277778	9	162	46	5	219	93	60	3	11	no	no	no	no
64	0.888889	0.888889	0	0.611111	0.722222	-0.111111	9	169	67	11	162	60	38	4	21	no	no	no	no
65	0.833333	0.944444	-0.111111	0.722222	0.888889	-0.166667	9	172	90	8	152	63	48	5	15	no	no	no	no
66	1	0.888889	0.111111	0.611111	0.666667	-0.0555556	6	164	58	10	207	92	69	5	18	no	no	no	no
68	0.944444	1	-0.0555556	0.777778	0.611111	0.166667	9	168	65	12	452	220	198	3	14	no	yes	no	no
70	0.888889	0.944444	-0.0555556	0.833333	0.722222	0.111111	6	160	50	11	152	82	58	3	14	no	no	yes	yes
72	1	0.944444	0.0555556	0.944444	0.833333	0.111111	12	163	65	8	237	91	58	3	16	no	no	no	no
73	1	1	0	0.888889	0.722222	0.166667	6	158	68	8	245	90	68	3	12	no	no	no	no
74	1	1	0	0.722222	0.833333	-0.111111	9	165	70	11	293	185	68	5	18	no	yes	yes	no
80	0.944444	0.944444	0	0.722222	0.722222	0	6	175	80	12	212	113	33	3	13	no	yes	no	no
84	1	0.944444	0.0555556	0.833333	0.722222	0.111111	12	151	50	10	319	183	133	4	13	no	no	no	no
88	1	1	0	0.833333	0.833333	0	9	170	80	6	175	47	28	4	15	no	no	no	yes
89	0.944444	0.944444	0	0.388889	0.666667	-0.277778	0	166	73	6	105	34	14	3	12	no	no	no	no
90	0.722222	1	-0.277778	0.555556	0.611111	-0.0555556	9	160	56	6	245	123	57	3	14	no	no	no	no
92	0.944444	0.722222	0.222222	0.5	0.611111	-0.111111	9	168	55	10	223	117	76	5	20	no	no	yes	yes
94	0.888889	0.777778	0.111111	0.611111	0.555556	0.0555556	6	160	48	12	165	60	49	3	26	no	no	no	no
96	1	1	0	0.722222	0.722222	0	9	162	61	10	117	53	33	4	15	no	no	yes	yes
98	0.888889	1	-0.111111	0.722222	0.666667	0.0555556	12	158	69	11	184	78	44	3	16	no	no	no	no
102	1	1	0	0.888889	0.722222	0.166667	9	154	56	4	230	153	87	5	13	no	yes	no	yes
103	1	0.944444	0.0555556	0.666667	0.666667	0	6	170	80	12	248	161	64	3	14	no	no	no	no
105	0.944444	0.833333	0.111111	0.611111	0.444444	0.166667	6	160	60	5	241	112	56	3	10	no	no	no	yes
108	1	1	0	0.722222	0.777778	-0.0555556	6	172	64	6	204	85	67	3	14	no	no	no	no
112	0.944444	1	-0.0555556	0.722222	0.722222	0	12	170	69	6	284	101	72	3	12	no	yes	no	yes
113	1	1	0	0.833333	0.666667	0.166667	12	173	85	5	275	108	52	4	11	no	yes	yes	yes
117	1	1	0	0.833333	0.833333	0	12	158	58	4	259	108	52	4	12	no	no	no	no
119	0.833333	0.888889	-0.0555556	0.666667	0.444444	0.222222	9	167	64	7	245	147	91	3	19	no	no	yes	yes
120	0.944444	1	-0.0555556	0.666667	0.444444	0.222222	12	175	55	4	182	95	73	3	11	no	no	yes	yes
127	1	0.888889	0.111111	0.611111	0.777778	-0.166667	16	171	75	4	192	54	27	3	13	no	no	no	yes
142	1	1	0	0.5	0.611111	-0.111111	9	167	65	4	235	120	65	4	21	no	no	no	no
147	1	1	0	0.666667	0.611111	0.0555556	6	167	52	5	56	117	79	3	14	no	no	yes	yes
150	1	0.944444	0.0555556	0.5	0.555556	-0.0555556	16	170	86	4	287	138	102	3	30	no	yes	no	no
168	0.888889	1	-0.111111	0.555556	0.888889	-0.333333	9	172	55	5	318	171	134	3	5	no	no	no	no
181	0.888889	0.833333	0.0555556	0.555556	0.666667	-0.111111	9	154	49	4	128	84	62	4	10	no	no	no	no
182	0.944444	0.944444	0	0.722222	0.722222	0	16	156	55	4	185	89	72	3	11	no	no	no	no
